# Supplementary material for: MSK1 Downstream Signaling Contributes to Inflammatory Pain in the Superficial Spinal Dorsal Horn
Source: Int J Mol Sci. 2025 Dec 18;26(24):12177. doi: 10.3390/ijms262412177 (PMC12733777; doi:10.3390/ijms262412177)
Supplement: Supplementary file 1 [file ijms-26-12177-s001.zip]

Archive with 1 entries (1 files):
- ijms-4019684-supplementary.pdf
